# Supplementary material for: Computed Tomography Angiography for Detection of Pulmonary Embolism in Western Australia Shows Increasing Use with Decreasing Diagnostic Yield
Source: J Clin Med. 2023 Jan 27;12(3):980. doi: 10.3390/jcm12030980 (PMC9917579; doi:10.3390/jcm12030980)
Supplement: Supplementary file 1 [file jcm-12-00980-s001.zip]

Archive with 1 entries (1 files):
- jcm-2129001-supplementary.pdf
